# Supplementary material for: Type I interferons and MAVS signaling are necessary for tissue resident memory CD8+ T cell responses to RSV infection
Source: PLoS Pathog. 2022 Feb 2;18(2):e1010272. doi: 10.1371/journal.ppat.1010272 (PMC8843175; doi:10.1371/journal.ppat.1010272)
Supplement: S1 Table — (XLSX) [file ppat.1010272.s007.xlsx]

## Sheet: Hoja1
S1 Table: Antibodies and other reagents used for flow cytometry for the murine studies.
Target	Clone or order #	Fluorochrome	Vendor	Final concentration or dilution
Live cells	L34957	Aqua	Invitrogen	1:500
CD3	17A2	AF700	eBioscience	2 µg/ml
CD4	GK1.5	PE	eBioscience	0.5 µg/ml
CD4	GK1.5	BV786	BD Bioscience	0.5 µg/ml
CD8	53-6.7	eFluor780	eBioscience	0.5 µg/ml
CD19	6D5	FITC	Biolegend	5 µg/ml
CD19	6D5	PE-CF594	BD Bioscience	1 µg/ml
CD44	IM7	PE-Cy7	Biolegend	2 µg/ml
CD45	30-F11	BV605	Biolegend	0.25 µg/ml
CD45	30-F11	BUV395	BD Horizon	2 µg/mice
CD49a	Ha31/8	BUV395	BD Horizon	1 µg/ml
CD49a	Ha31/8	PE	Biolegend	0.5 µg/ml
CD62L	MEL-14	BV421	Biolegend	1 µg/ml
CD69	H1.2F3	BUV737	BD Horizon	1 µg/ml
CD103	2E7	PerCP-Cy5.5	Biolegend	1 µg/ml
CXCR6	SA051D1	BV711	Biolegend	2 µg/ml
CXCR6	SA051D1	APC	Biolegend	2 µg/ml
Fc block (CD16/32)	93	Unlabelled	Biolegend	2.5 µg/ml
Granzyme B	GB11	PECF594	BD Horizon	0.5 µg/ml
IFN-γ	XMG1.2	BV711	BD Horizon	1 µg/ml
Ki67	16A8	APC	Biolegend	1 µg/ml
Ly6G	1A8	FITC	Biolegend	5 µg/ml
Ly6G	1A8	BV570	Biolegend	1 µg/ml
Syglec F	E50-2440	BV786	BD Bioscience	0.5 µg/ml
CD64	X54-5/7.1	APC	Biolegend	1 µg/ml
CD11c	HL3	V450	BD Bioscience	1 µg/ml
CD11b	M1/70	AF700	Thermo Fisher	0.5 µg/ml
Tetramer	RSV M187-195	Alexa647	NIH Tetramer facility	15 µg/ml
